# Supplementary material for: A Multimorbidity Analysis of Hospitalized Patients With COVID-19 in Northwest Italy: Longitudinal Study Using Evolutionary Machine Learning and Health Administrative Data
Source: JMIR Public Health Surveill. 2024 Jul 18;10:e52353. doi: 10.2196/52353 (PMC11294776; doi:10.2196/52353)
Supplement: Multimedia Appendix 5 [file publichealth_v10i1e52353_app5.zip]

Archive with 43 entries (20 files):
- Code/1_Deeplearn/
- Code/1_Deeplearn/deeplearn/
- Code/1_Deeplearn/deeplearn/deeplearn_fem45/
- Code/1_Deeplearn/deeplearn/deeplearn_fem45/DeepLearn_Fem45.ipynb
- Code/1_Deeplearn/deeplearn/deeplearn_fem60/
- Code/1_Deeplearn/deeplearn/deeplearn_fem60/DeepLearn_Fem60.ipynb
- Code/1_Deeplearn/deeplearn/deeplearn_male45/
- Code/1_Deeplearn/deeplearn/deeplearn_male45/DeepLearn_Male45.ipynb
- Code/1_Deeplearn/deeplearn/deeplearn_male60/
- Code/1_Deeplearn/deeplearn/deeplearn_male60/DeepLearn_Male60.ipynb
- Code/2_other_ML_comparison/
- Code/2_other_ML_comparison/other ML/
- Code/2_other_ML_comparison/other ML/f45/
- Code/2_other_ML_comparison/other ML/f45/comparison_ML_f45.ipynb
- Code/2_other_ML_comparison/other ML/f60/
- Code/2_other_ML_comparison/other ML/f60/comparison_ML_f60.ipynb
- Code/2_other_ML_comparison/other ML/m45/
- Code/2_other_ML_comparison/other ML/m45/comparison_ML_m45.ipynb
- Code/2_other_ML_comparison/other ML/m60/
- Code/2_other_ML_comparison/other ML/m60/comparison_ML_m60.ipynb
- Code/3_Evolutionary_Computation/
- Code/3_Evolutionary_Computation/EA/
- Code/3_Evolutionary_Computation/EA/ea_fem_45/
- Code/3_Evolutionary_Computation/EA/ea_fem_45/Female45_exp-DEEP_newRARE.ipynb
- Code/3_Evolutionary_Computation/EA/ea_female_60/
- Code/3_Evolutionary_Computation/EA/ea_female_60/Female60_exp-DEEP_newRARE.ipynb
- Code/3_Evolutionary_Computation/EA/ea_male_45/
- Code/3_Evolutionary_Computation/EA/ea_male_45/Male45_exp-DEEP_newRARE.ipynb
- Code/3_Evolutionary_Computation/EA/ea_male_60/
- Code/3_Evolutionary_Computation/EA/ea_male_60/Male60_exp-DEEP_newRARE.ipynb
- Code/4_Output_Frequent_bins/
- Code/4_Output_Frequent_bins/f45/
- Code/4_Output_Frequent_bins/f45/frequest_itemsets-45f_network.ipynb
- Code/4_Output_Frequent_bins/f45/plot network f45.ipynb
- Code/4_Output_Frequent_bins/f60/
- Code/4_Output_Frequent_bins/f60/frequest_itemsets-60f_network.ipynb
- Code/4_Output_Frequent_bins/f60/plot network f60.ipynb
- Code/4_Output_Frequent_bins/m45/
- Code/4_Output_Frequent_bins/m45/frequest_itemsets-45m_network.ipynb
- Code/4_Output_Frequent_bins/m45/plot network m45.ipynb
- Code/4_Output_Frequent_bins/m60/
- Code/4_Output_Frequent_bins/m60/frequest_itemsets-60m_network.ipynb
- Code/4_Output_Frequent_bins/m60/plot network m60.ipynb
