# Supplementary material for: A Multimorbidity Analysis of Hospitalized Patients With COVID-19 in Northwest Italy: Longitudinal Study Using Evolutionary Machine Learning and Health Administrative Data
Source: JMIR Public Health Surveill. 2024 Jul 18;10:e52353. doi: 10.2196/52353 (PMC11294776; doi:10.2196/52353)
Supplement: Multimedia Appendix 5 [file publichealth_v10i1e52353_app5.zip › Code/1_Deeplearn/deeplearn/deeplearn_male45/DeepLearn_Male45.ipynb]

# %% [code]
import pandas as pd
import numpy as np
import tensorflow as tf
from collections import Counter

# %% [code]
dfnw_bal = pd.read_csv('dfnw_bal_male_45.csv')
dfnw_bal = dfnw_bal.sample(frac=1, random_state=42).reset_index(drop=True)
# split into input (X) and output (Y) variables
X = dfnw_bal.drop('Class',axis=1).values
Y = dfnw_bal['Class'].values
print(f"Original class counts: {Counter(Y)}")

# %% [code]
dfnw_bal.shape

# %% [code]
# split a dataset into train and test sets
#from sklearn.datasets import make_blobs
from sklearn.model_selection import train_test_split

# split into train test sets
X, X_test, Y, y_test = train_test_split(X, Y, stratify = Y,test_size=0.10,random_state=10)
print(f"Original class counts: {Counter(Y)}")
print(f"Original class counts: {Counter(y_test)}")

# %% [code]
#custom_weighted_binary_crossentropy
from tensorflow.python import keras
from itertools import product
import numpy as np
from tensorflow.python.keras.utils import losses_utils
from keras import backend as K

def custom_weighted_binary_crossentropy(zero_weight, one_weight):

    def weighted_binary_crossentropy(y_true, y_pred):
        y_true = K.cast(y_true, dtype=tf.float32)

        epsilon = tf.keras.backend.epsilon()
        y_pred = tf.clip_by_value(y_pred, epsilon, 1. - epsilon)

        # Compute cross entropy from probabilities.
        bce = y_true * tf.math.log(y_pred + epsilon)
        bce += (1 - y_true) * tf.math.log(1 - y_pred + epsilon)
        bce = -bce

        # Apply the weights to each class individually
        weight_vector = y_true * one_weight + (1. - y_true) * zero_weight
        weighted_bce = weight_vector * bce

        # Return the mean error
        return tf.reduce_mean(weighted_bce)

    return weighted_binary_crossentropy

# %% [code]
loss = custom_weighted_binary_crossentropy(.5,.5)

# %% [code]
from tensorflow.keras.models import Sequential
from tensorflow.keras.layers import Dense
from tensorflow.keras.layers import Dropout
from sklearn.model_selection import StratifiedKFold
import numpy
#optimizer
opt = tf.keras.optimizers.Adagrad(learning_rate=0.005, initial_accumulator_value=0.1,epsilon=1e-07)
# fix random seed for reproducibility
seed = 7
METRICS = [ 
      #tf.keras.metrics.BinaryAccuracy(name='accuracy'),
      tf.keras.metrics.AUC(name='auc')
]

# %% [code]
# first neural network with keras tutorial
from numpy import loadtxt
from tensorflow.keras.models import Sequential
from tensorflow.keras.layers import Dense
# split into input (X) and output (y) variables
X = X #train features
y = Y #train lables
# define the keras model
model = Sequential()
model.add(Dense(182, input_dim=182, activation='relu'))
#model.add(Dropout(0.2))
#model.add(Dense(96, activation='relu', kernel_initializer='he_uniform'))
#model.add(Dropout(0.2))
#model.add(Dense(48, activation='relu', kernel_initializer='he_uniform'))
#model.add(Dropout(0.2))
#model.add(Dense(24, activation='relu', kernel_initializer='he_uniform'))
model.add(Dropout(0.2))
model.add(Dense(12, activation='relu', kernel_initializer='he_uniform'))
model.add(Dropout(0.2))
model.add(Dense(6, activation='sigmoid'))
model.add(Dense(1, activation='sigmoid'))
# compile the keras model
model.compile(loss=loss, optimizer=opt, metrics=METRICS)
# fit the keras model on the dataset
history = model.fit(X, y, epochs=50, batch_size=5, validation_data=(X_test, y_test), verbose =1)


# %% [code]
from matplotlib import pyplot
import warnings

warnings.filterwarnings("ignore",category=UserWarning)
fig = pyplot.figure(figsize=(20,16)) 
# plot loss
pyplot.subplot(211)
pyplot.title('Cross Entropy Loss')
pyplot.plot(history.history['loss'], color='blue', label='train')
pyplot.plot(history.history['val_loss'], color='orange', label='test')
# plot accuracy
pyplot.subplot(212)
pyplot.title('Classification AUC score')
pyplot.plot(history.history['auc'], color='blue', label='train')
pyplot.plot(history.history['val_auc'], color='orange', label='test')

# %% [code]
_, train_acc = model.evaluate(X, y, verbose=1)
_, test_acc = model.evaluate(X_test, y_test, verbose=1)

# %% [code]
# serialize model to JSON
model_json = model.to_json()
with open("model_exp45fem.json", "w") as json_file:
    json_file.write(model_json)
# serialize weights to HDF5
model.save_weights("model_exp45fem.h5")
print("Saved model to disk")

# %% [code]
# MLP for Pima Indians Dataset Serialize to JSON and HDF5
from tensorflow.keras.models import Sequential, model_from_json
# load json and create model
json_file = open('model_exp45fem.json', 'r')
loaded_model_json = json_file.read()
json_file.close()
loaded_model = model_from_json(loaded_model_json)
# load weights into new model
loaded_model.load_weights("model_exp45fem.h5")
print("Loaded model from disk")


# %% [code]
# evaluate loaded model on test data
loaded_model.compile(loss=loss, optimizer=opt, metrics=METRICS)


# %% [code]
score = loaded_model.evaluate(X_test, y_test, verbose=1)
print("%s: %.2f%%" % (loaded_model.metrics_names[1], score[1]*100))

# %% [code]

# demonstration of calculating metrics for a neural network model using sklearn
from sklearn.datasets import make_circles
from sklearn.metrics import accuracy_score
from sklearn.metrics import precision_score
from sklearn.metrics import recall_score
from sklearn.metrics import f1_score
from sklearn.metrics import cohen_kappa_score
from sklearn.metrics import roc_auc_score
from sklearn.metrics import confusion_matrix
from keras.models import Sequential
from keras.layers import Dense

# predict probabilities for test set
#yhat_probs = loaded_model.predict(X_test, verbose=1)
yhat_probs = loaded_model.predict(X_test, verbose=0)
# predict crisp classes for test set
yhat_classes = (loaded_model.predict(X_test) > 0.47).astype("int32")

# reduce to 1d array
yhat_probs = yhat_probs[:, 0]
yhat_classes = yhat_classes[:, 0]
 
# accuracy: (tp + tn) / (p + n)
accuracy = accuracy_score(y_test, yhat_classes)
print('Accuracy: %f' % accuracy)
# precision tp / (tp + fp)
precision = precision_score(y_test, yhat_classes)
print('Precision: %f' % precision)
# recall: tp / (tp + fn)
recall = recall_score(y_test, yhat_classes)
print('Recall: %f' % recall)
# f1: 2 tp / (2 tp + fp + fn)
f1 = f1_score(y_test, yhat_classes)
print('F1 score: %f' % f1)
 
# kappa
kappa = cohen_kappa_score(y_test, yhat_classes)
print('Cohens kappa: %f' % kappa)
# ROC AUC
auc = roc_auc_score(y_test, yhat_probs)
print('ROC AUC: %f' % auc)
# confusion matrix
matrix = confusion_matrix(y_test, yhat_classes)
print(matrix)

# %% [code]
from sklearn.metrics import confusion_matrix, ConfusionMatrixDisplay
disp = ConfusionMatrixDisplay(confusion_matrix=matrix)
disp.plot()
#plt.show()

# %% [code]
