# Supplementary material for: A Multimorbidity Analysis of Hospitalized Patients With COVID-19 in Northwest Italy: Longitudinal Study Using Evolutionary Machine Learning and Health Administrative Data
Source: JMIR Public Health Surveill. 2024 Jul 18;10:e52353. doi: 10.2196/52353 (PMC11294776; doi:10.2196/52353)
Supplement: Multimedia Appendix 5 [file publichealth_v10i1e52353_app5.zip › Code/2_other_ML_comparison/other ML/f60/comparison_ML_f60.ipynb]

# %% [code]
import pandas as pd
import numpy as np
from pycaret.classification import *

# %% [code]
from collections import Counter
from sklearn.datasets import make_classification

# %% [code]
# check pycaret version
import pycaret
print('PyCaret: %s' % pycaret.__version__)
# compare machine learning algorithms on the sonar classification dataset
from pandas import read_csv
from pycaret.classification import setup
from pycaret.classification import compare_models

# %% [code]
fulldata = pd.read_csv('../../preprocess/Preprocess_fem_60/dfnw_bal_fem_60.csv')
dffull = fulldata.copy()

# %% [code]
grid = setup(data=dffull, train_size=0.9, target = 'Class',  html=False, silent=False, verbose=False, remove_outliers = False, feature_interaction =False, fix_imbalance = False, session_id=121)

# %% [code]
best_model = compare_models(n_select=10, fold = 5, sort = 'AUC')

# %% [code]
# train logistic regression
gbc = create_model('gbc', fold = 5)

# %% [code]
