# Supplementary material for: A Multimorbidity Analysis of Hospitalized Patients With COVID-19 in Northwest Italy: Longitudinal Study Using Evolutionary Machine Learning and Health Administrative Data
Source: JMIR Public Health Surveill. 2024 Jul 18;10:e52353. doi: 10.2196/52353 (PMC11294776; doi:10.2196/52353)
Supplement: Multimedia Appendix 5 [file publichealth_v10i1e52353_app5.zip › Code/4_Output_Frequent_bins/f45/frequest_itemsets-45f_network.ipynb]

# %% [code]
import pandas as pd
import numpy as np
import plotly.express as px
import plotly.graph_objects as go
import networkx as nx
from mlxtend.preprocessing import TransactionEncoder
from mlxtend.frequent_patterns import apriori,association_rules
import matplotlib.pyplot as plt
plt.style.use('default')

# %% [code]
df = pd.read_csv('finaldat_combi_45female_deeplearnEA.csv')
print (df)

# %% [code]
out=df.groupby(['iteration_x', 'rank'],as_index=False).agg({'fname':list})
out=out.join(pd.DataFrame(out.pop('fname').tolist()).rename(columns=lambda x:f"BinCol{x+1}"))

# %% [code]
out1= out.drop(['iteration_x','rank'],axis=1)#  droped

data=out1.copy()
data

# %% [code]
data.describe()

# %% [code]
# 1. Gather All Items of Each Transactions into Numpy Array
transaction = []
for i in range(0, data.shape[0]):
    for j in range(0, data.shape[1]):
        transaction.append(data.values[i,j])

transaction = np.array(transaction)

# 2. Transform Them a Pandas DataFrame
df = pd.DataFrame(transaction, columns=["items"]) 
df["incident_count"] = 1 # Put 1 to Each Item For Making Countable Table, to be able to perform Group By

# 3. Delete NaN Items from Dataset
indexNames = df[df['items'] == "nan" ].index
df.drop(indexNames , inplace=True)

# 4. Final Step: Make a New Appropriate Pandas DataFrame for Visualizations  
df_table = df.groupby("items").sum().sort_values("incident_count", ascending=False).reset_index()

# 5. Initial Visualizations
df_table.head(200).style.background_gradient(cmap='Blues')

# %% [code]
# Transform Every Transaction to Seperate List & Gather Them into Numpy Array

transaction = []
for i in range(data.shape[0]):
    transaction.append([str(data.values[i,j]) for j in range(data.shape[1])])
    
transaction = np.array(transaction)
te = TransactionEncoder()
te_ary = te.fit(transaction).transform(transaction)
dataset = pd.DataFrame(te_ary, columns=te.columns_)
dataset.shape

# %% [code]
dta = df_table["items"].head(175).values # Select all
dataset = dataset.loc[:,dta] # Extract all
# Convert dataset into 1-0 encoding

def encode_units(x):
    if x == False:
        return 0 
    if x == True:
        return 1
    
dataset = dataset.applymap(encode_units)
dataset.head(3)

# %% [code]
frequent_itemsets = apriori(dataset, min_support=.7, use_colnames=True)
frequent_itemsets['length'] = frequent_itemsets['itemsets'].apply(lambda x: len(x))
frequent_itemsets['frequent_itemsets'] = frequent_itemsets['itemsets'].apply(set)
frequent_itemsets = frequent_itemsets.drop('itemsets', axis=1)
frequent_itemsets["support"] = round(frequent_itemsets["support"],2)
frequent_itemsets.sort_values(['support'], ascending=[False], inplace=True)
frequent_itemsets

# saving the excel
frequent_itemsets.to_excel('highsupport_45f.xlsx')
frequent_itemsets

# %% [code]
frequent_itemsets = apriori(dataset, min_support=.5, use_colnames=True)
frequent_itemsets['length'] = frequent_itemsets['itemsets'].apply(lambda x: len(x))
frequent_itemsets['frequent_itemsets'] = frequent_itemsets['itemsets'].apply(set)
frequent_itemsets = frequent_itemsets.drop('itemsets', axis=1)
frequent_itemsets["support"] = round(frequent_itemsets["support"],2)
frequent_itemsets.sort_values(['support'], ascending=[False], inplace=True)


# %% [code]
from tabulate import tabulate
# displaying the DataFrame
print(tabulate(frequent_itemsets, headers = 'keys', tablefmt = 'psql'))

# %% [code]
len1 = frequent_itemsets[ (frequent_itemsets['length'] == 1)]
len2 = frequent_itemsets[ (frequent_itemsets['length'] == 2)]
len3 = frequent_itemsets[ (frequent_itemsets['length'] == 3)]
len4 = frequent_itemsets[ (frequent_itemsets['length'] == 4)]
len4 = frequent_itemsets[ (frequent_itemsets['length'] == 5)]
freq_comb = pd.concat([len1, len2, len3, len4], ignore_index=True)
# saving the excel
freq_comb.index = np.arange(1, len(freq_comb)+1)
freq_comb.to_excel('freq_comb_45f.xlsx')
print(tabulate(freq_comb, headers = 'keys', tablefmt = 'psql'))

# %% [code]
len2.reset_index(drop=True, inplace=True)
lenitem = len2.copy()
lenitem["feat1"] = lenitem["frequent_itemsets"].apply(lambda x: list(x)[0]).astype("unicode")
lenitem["feat2"] = lenitem["frequent_itemsets"].apply(lambda x: list(x)[1]).astype("unicode")
#print(tabulate(lenitem, headers = 'keys', tablefmt = 'psql'))

# %% [code]
# saving the excel
lenitem.to_excel('len2_45_female_data.xlsx')

# %% [code]
