# Supplementary material for: A Multimorbidity Analysis of Hospitalized Patients With COVID-19 in Northwest Italy: Longitudinal Study Using Evolutionary Machine Learning and Health Administrative Data
Source: JMIR Public Health Surveill. 2024 Jul 18;10:e52353. doi: 10.2196/52353 (PMC11294776; doi:10.2196/52353)
Supplement: Multimedia Appendix 5 [file publichealth_v10i1e52353_app5.zip › Code/4_Output_Frequent_bins/f45/plot network f45.ipynb]

# %% [code]
import networkx as nx
import matplotlib.pyplot as plt
import pandas as pd
df = pd.read_excel('len2_45_female_data.xlsx')
#pos = nx.spring_layout(graph, k=5)
df.head(3)

# %% [code]
df["feat1"] = df["feat1"].apply(lambda x: x.replace("code_drug_", "ATC "))
df["feat1"] = df["feat1"].apply(lambda x: x.replace("code_diag_", "ICD "))
df["feat1"] = df["feat1"].apply(lambda x: x.replace("eta_53above", "Age > 53 "))#age

df["feat2"] = df["feat2"].apply(lambda x: x.replace("code_drug_", "ATC "))
df["feat2"] = df["feat2"].apply(lambda x: x.replace("code_diag_", "ICD "))
df["feat2"] = df["feat2"].apply(lambda x: x.replace("eta_53above", "Age > 53 "))#age

# %% [code]
G = nx.from_pandas_edgelist(df=df, source='feat1', target='feat2', edge_attr='support')
list_degree=list(G.degree()) #this will return a list of tuples each tuple is(node,deg)
nodes , degree = map(list, zip(*list_degree)) #build a node list and corresponding degree list
plt.figure(figsize=(9,9))
pos = nx.circular_layout(G)
node_size=[(v * 100)+1 for v in degree]
nx.draw(G, pos = pos, node_size = node_size, nodelist=nodes, node_color='#ffff8a')
# do stuff to pos if you want offsets
labels = {edge_attribute: G.edges[edge_attribute]['support'] for edge_attribute in G.edges}
nx.draw_networkx_labels(G, pos = pos, font_size = 11, with_labels = True)
nx.draw_networkx_edge_labels(G, pos, edge_labels=labels)
plt.show()

# %% [code]


# %% [code]
